# Supplementary material for: Comparative Transcriptome Analysis of Human Adipose-Derived Stem Cells Undergoing Osteogenesis in 2D and 3D Culture Conditions
Source: Int J Mol Sci. 2021 Jul 26;22(15):7939. doi: 10.3390/ijms22157939 (PMC8347556; doi:10.3390/ijms22157939)
Supplement: Supplementary file 1 [file ijms-22-07939-s001.zip]

Archive with 1 entries (1 files):
- ijms-1300716-supplementary.pdf
